# Supplementary material for: Comprehensive Analysis of Transcriptome and Metabolome Elucidates the Molecular Regulatory Mechanism of Salt Resistance in Roots of Achnatherum inebrians Mediated by Epichloë gansuensis
Source: J Fungi (Basel). 2022 Oct 17;8(10):1092. doi: 10.3390/jof8101092 (PMC9605608; doi:10.3390/jof8101092)
Supplement: Supplementary file 1 [file jof-08-01092-s001.zip]

Archive with 1 entries (1 files):
- jof-1830023-supplementary.pdf
